# Supplementary material for: Oncolytic Viruses: An Inventory of Shedding Data from Clinical Trials and Elements for the Environmental Risk Assessment
Source: Vaccines (Basel). 2023 Sep 1;11(9):1448. doi: 10.3390/vaccines11091448 (PMC10535390; doi:10.3390/vaccines11091448)
Supplement: Supplementary file 1 [file vaccines-11-01448-s001.zip]

Archive with 1 entries (1 files):
- vaccines-2530227-supplementary.pdf
